# Supplementary material for: Plasma Steroids as Biomarkers of Congestion and Predictors of Prognosis in Acute Heart Failure During the Vulnerable Phase
Source: Rev Cardiovasc Med. 2026 Jul 21;27(7):53378. doi: 10.31083/RCM53378 (PMC13419943; doi:10.31083/RCM53378)
Supplement: Supplementary file 1 [file 2153-8174-27-7-53378-s1.zip]

Archive with 3 entries (3 files):
- Supplementary Fig. 1.tif
- Supplementary Fig. 2.tif
- Supplementary Material.pdf
